# Supplementary material for: Transcranial Magnetic Stimulation Facilitates Neural Speech Decoding
Source: Brain Sci. 2024 Sep 2;14(9):895. doi: 10.3390/brainsci14090895 (PMC11430724; doi:10.3390/brainsci14090895)
Supplement: Supplementary file 1 [file brainsci-14-00895-s001.zip]

Archive with 1 entries (1 files):
- brainsci-3107153-supplementary.pdf
